# Supplementary material for: Understanding the Enzyme (S)‑Norcoclaurine Synthase Promiscuity to Aldehydes and Ketones
Source: J Chem Inf Model. 2024 May 22;64(11):4462–74. doi: 10.1021/acs.jcim.3c01773 (PMC12225969; doi:10.1021/acs.jcim.3c01773)
Supplement: Supplementary file 2 [file ci3c01773_si_002.txt]

Structure	SMILES
1	C=O
2	O=CC
3	O=CC1=CC=CC=C1
4	CC(C=O)C1=CC2=CC=CC=C2C=C1
5	CCC(CC)=O
6	O=C(C)C1=CC=CC=C1
7	O=C(CC)C1=CC=CC=C1
8	CC(CC(C)C1)(C)CC1=O
9	CC(C1(C[C@H]2C3)C[C@H]3C[C@H](C2)C1)=O
10	O=C1C(C(C)(C)C)CCCC1
11	O=C1C(C)CCCC1
12	O=C1C=CCCC1
13	CC(CC(C)=C1)(C)CC1=O
14	O=C1C=C(C)CCC1
15	O=CCC1=CC=CC=C1F
16	O=CCC1=CC=CC=C1C
17	O=CCC1=CC=C(OC)C(OC)=C1
18	O=CCC1=CC=CC(F)=C1
19	O=CCC1=CC=CC(C)=C1
20	O=CCC1=CC=C(F)C=C1
21	O=CCC1=CC=C(OC)C=C1
22	O=CCC1=CC=C(C)C=C1
23	CC1(C)COC(CC=O)OC1
24	O=CCC(C)(C)C
25	O=CCC1=CC(O)=C(O)C=C1
26	O=CCC1=CC=C(O)C=C1
27	O=CCC1CCCCC1
28	O=CCC1=CC=CC2=CC=CC=C21
29	O=CCC1=CC=CC=C1
30	O=CCC1=CSC=C1
31	O=CCC1=CC=C(OC(F)(F)F)C=C1
32	C/C(C)=C/CC[C@H](C)CC=O
33	C/C(C)=C/CC[C@@H](C)CC=O
34	CCCCCC=O
35	CC(C)C=O
36	CCC(C=O)CC
37	O=C[C@@H](C)CC
38	O=C[C@H](C)CC
39	O=C/C(C)=C\CC
40	C[C@@H](C=O)C1=CC=CC=C1
41	CCC[C@@H](C)CC=O
42	O=C(C)CC1=CC=CC=C1
43	O=C(C)CC1=CC=C(OC)C=C1
44	O=C(C)CC1=CC=C(O)C=C1
45	O=C1CCCCC1
46	O=C1CCC(C)CC1
47	O=C1CCC(C(C)(C)C)CC1
48	O=C1CCC(C2=CC=CC=C2)CC1
49	C[C@@H](C1)CCCC1=O
50	CCCCCCCC=O
51	O=CC1=CC2=CC=CC=C2C=C1
52	O=CC1=CC(OCO2)=C2C=C1
53	O=CC1=CC=C(C=O)C=C1
